# Supplementary material for: Siraitia grosvenorii Extract Attenuates Airway Inflammation in a Murine Model of Chronic Obstructive Pulmonary Disease Induced by Cigarette Smoke and Lipopolysaccharide
Source: Nutrients. 2023 Jan 16;15(2):468. doi: 10.3390/nu15020468 (PMC9865488; doi:10.3390/nu15020468)
Supplement: Supplementary file 1 [file nutrients-15-00468-s001.zip]

Archive with 1 entries (1 files):
- nutrients-2114850-supplementary.pdf
